# Supplementary material for: Assessment of the Psychometric Characteristics of the Italian Version of the Nurse Manager Actions Scale
Source: Nurs Rep. 2023 Sep 1;13(3):1185–202. doi: 10.3390/nursrep13030102 (PMC10534939; doi:10.3390/nursrep13030102)
Supplement: Supplementary file 1 [file nursrep-13-00102-s001.zip]

Archive with 1 entries (1 files):
- nursrep-2509473-supplementary.pdf
